# Supplementary material for: Diagnostic performance of microvascular flow imaging for noninvasive assessment of liver fibrosis in chronic liver disease
Source: PLoS One. 2025 Jun 4;20(6):e0322102. doi: 10.1371/journal.pone.0322102 (PMC12136292; doi:10.1371/journal.pone.0322102)
Supplement: S1 File — (XLSX) [file pone.0322102.s001.xlsx]

## Sheet: Sheet1
No	age	Sex	Height	Weight	cause__HBV_1_HCV_2_ALD_3_NAFLD_4_AIH_PBC_5_Other_8	AST	ALT	Platelet	Bilirubin	Creatinine	PT__INR_	albumin	평균점수	평균비율	삼성	Fibroscan__median__kPa_	CAP__dB_m_	병리	Steatosis
1	39	1	159.2	69.5	4	35	36	244	0.42	0.6	0.8	4.5	0.6	39.12	5.3	4.9	350	1	3
3	29	1	166.5	58	8	17	12	193	0.63	0.7	0.95	4.4	0.2	80.66	4.3	5	224	0	1
4	47	0	167.9	101.8	4	128	138	271	1.22	0.6	0.95	4.2	2	23.44	7.5	8.8	377	2	2
5	60	1	160.5	50.9	1	58	117	200	0.69	0.6	1	3.7	1.6	83.1	5.9	7.5	234	2	1
6	49	1	155.8	50.3	1	133	75	184	7.63	0.4	1.22	2.8	0.6	70.42	7.4	11.6	208	2	1
7	66	1	153.8	69.3	4	47	26	207	0.64	0.6	0.97	3.8	1	59.14	5.4	5.9	293	0	2
8	57	1	152.3	52.9	4	57	12	185	0.43	0.5	0.97	3.4	1.2	96.18	6.6	6.3	256	2	1
9	57	1	149.8	50.3	5	50	39	148	1.14	0.7	1.14	4	1.2	71.76	16	11.7	180	4	1
10	38	0	176	97.5	8	26	45	337	1.31	1	0.88	4.6	1	88.04	5.4	4.8	290	0	1
11	54	0	169.8	40.3	3	69	12	335	0.86	7	0.9	3.4	2.8	63.18	11.3	14.9	201	3	1
12	57	1	157	81.7	4	26	23	282	0.73	0.7	0.93	4.5	1.6	52.78	5.6	6.8	317	1	2
13	44	1	155.5	50.3	3	64	19	115	3.27	0.5	1.38	4.2	3.6	30.64	18.1	45.4	286	4	1
14	59	1	159.6	55.7	1	50	34	209	1.18	0.7	0.97	4.5	0.6	79.48	5	4.4	170	0	1
15	59	1	156.4	43.8	1	44	30	120	0.88	0.5	1.07	3.7	0.6	93.52	5.3	6.3	180	1	1
16	64	1	158.6	45.8	3	44	33	65	1.14	0.6	1.06	3.8	3.8	42.22	19	31.9	182	4	1
17	40	0	178.6	136.5	4	51	39	164	1.52	0.8	1.08	4.4	2.6	35.02	6.2	9	320	2	2
18	58	1	156.3	67.9	4	48	37	201	1.05	0.5	0.95	4.2	1.4	74.52	4.5	5.6	268	1	2
19	60	1	149.5	56.7	5	114	98	61	0.97	0.7	1.32	3.3	3.8	30.78	19.9	41.2	214	4	1
20	35	0	171.9	58	3	27	18	215	0.69	0.9	1.01	4.6	3	53.64	10	38.2	176	4	1
21	63	1	158.8	51.8	8	27	40	221	2.24	0.4	0.95	3.4	1.6	49.98	5.5	4.1	190	1	1
22	55	0	154.8	58.1	4	111	96	233	0.61	0.6	0.99	4	3.4	25.54	14.1	11.4	286	3	2
23	20	1	158.3	48.7	8	30	99	364	0.38	0.5	0.98	4.3	0.4	96.82	3.6	4.4	185	1	1
24	62	1	149.9	60.2	4	91	108	169	0.8	0.7	0.94	4.5	4	20.08	16.1	17.1	223	4	1
25	55	1	163.9	97.9	4	29	30	314	0.92	0.6	0.91	3.7	2.6	55.5	15.1	14.8	335	1	2
26	68	1	155.7	57.4	5	28	8	153	0.92	0.6	1.12	4.6	3.4	34.18	10.4	18.1	249	4	1
27	27	0	164.4	129.4	4	64	134	372	0.39	0.6	0.94	4.5	1.8	68.82	6.8	6.6	400	0	3
28	56	0	159.3	65.9	3	82	27	130	0.81	0.7	0.97	4.5	4	34.7	16.5	21.7	284	4	3
29	63	1	150.8	53.9	5	74	96	240	0.6	0.5	0.91	3.7	1.4	75.68	8.1	7.6	220	2	1
30	54	1	156.8	49.5	5	34	45	181	0.73	0.5	1.02	3.7	1.6	56.58	8.4	8.6	230	1	1
31	47	1	165.4	69.9	3	82	54	52	1.76	0.5	1.2	2.7	3.6	33.32	24	33.3	241	4	3
32	70	0	162.2	61.4	8	62	31	189	1.02	0.7	1.09	4.2	2.8	51	8.4	9.5	259	3	1
33	51	0	173.5	94.6	3	93	69	157	0.72	0.7	1.04	4.3	2.6	32.64	9.9	16.4	350	3	2
34	58	0	160.3	59.1	3	22	8	165	0.66	1	1.03	4.8	0.6	98.96	6.4	4.8	163	1	1
35	51	1	157.1	64.8	4	117	102	315	0.52	0.7	1	3.9	1.6	47.34	7.8	8.5	302	1	2
36	39	0	184.2	96	4	24	44	193	1.98	0.9	0.98	4.6	1.6	62.08	7.2	8.5	354	2	2
37	60	0	167	62.5	3	146	58	37	3.15	1.3	1.4	2.5	3.8	29.52	30.6	42.5	226	4	1
38	64	0	171.3	94.9	8	51	54	165	1.69	0.9	0.97	4.4	2.6	69.6	7.8	9.7	363	3	2
39	26	0	179.5	97	4	75	18	236	1.34	0.8	0.92	4.5	1.6	60.08	6.9	7	390	1	3
40	39	0	175.9	70.7	3	95	63	96	1.51	0.7	0.92	3.7	3.8	32.44	18.5	36	285	4	2
41	52	0	175.5	74.5	8	50	67	230	0.38	1.1	0.95	3.9	0.2	89.4	5.9	5.9	281	0	1
42	67	1	155.3	52.6	8	38	55	216	0.93	0.8	0.99	3.8	1.6	82.28	6.5	6.4	217	2	1
43	48	1	160.4	59.7	1	36	32	229	0.38	0.6	0.96	3.3	2.8	90.14	11.6	16.6	217	3	1
44	51	0	170.8	72.8	1	43	53	161	0.95	0.9	1.05	4.2	2.6	63.16	7.9	8.4	242	3	1
45	53	0	169.4	87.2	4	105	82	109	1.11	0.7	0.97	3.7	1.8	53.72	9.8	11.5	307	1	1
46	51	0	168.3	71.1	4	39	97	216	0.75	0.9	1.1	4.2	1.2	78.66	6.4	6.3	313	1	1
47	30	0	174	105.4	4	57	67	378	0.63	1.1	0.94	4.4	1.2	79.08	6.5	7.1	342	1	2
48	52	1	151.9	70.1	4	145	177	217	0.9	0.6	1.02	3.8	1.4	73.42	6.9	7.7	286	1	3
49	63	1	146.7	64.8	1	32	34	219	0.64	0.7	0.96	3.9	2.8	51.46	9.5	7.5	272	3	1
50	44	1	153.2	79.6	4	172	42	383	1.37	0.8	0.93	4	0.6	86.72	7.7	6.2	319	0	1
51	33	1	167.3	63	4	83	83	316	0.41	0.6	0.87	4.1	0.4	84.7	3.6	3.1	204	0	1
52	69	1	148.3	59.6	4	38	41	292	1.79	0.9	0.97	4	2.4	29.1	9	12.7	400	2	1
53	38	1	161.7	65.8	1	42	44	198	0.62	0.7	0.98	4.2	2.8	50.42	8.8	7.6	273	3	1
54	54	0	165.7	77.3	1	35	40	136	0.99	0.8	1	4	2.4	63.16	7	5.9	300	3	1
55	68	1	154	5.2	5	75	52	140	1.28	0.6	1.13	3.1	2.4	44.86	10.1	9.3	188	2	1
56	62	1	153.9	63.6	5	104	101	293	0.45	0.4	1	3	1.4	70.42	7.4	9.2	237	1	1
57	61	1	162.2	65.7	5	123	104	131	0.86	0.7	0.98	4	3	26.66	10.3	9.5	249	1	1
58	41	1	158.8	56.4	3	53	32	148	2.11	0.5	0.9	3.2	2	67.58	13.5	15.3	190	2	2
59	52	0	161.7	70.6	3	91	24	151	1.83	0.7	1	4.4	3.4	66.36	12	16.6	338	4	2
60	41	0	182.6	76.7	3	68	23	575	0.55	0.7	0.92	3.9	2	59.72	8.1	8.9	187	1	1
61	53	1	158	57.7	5	32	49	236	0.55	0.6	0.89	4	0.8	91.3	4.5	3.9	290	1	1
62	49	1	158.4	61	8	64	90	266	0.65	0.6	0.98	3.8	1.8	74.14	7.4	6.6	167	2	1
63	49	0	176.8	90	3	53	52	224	3.66	0.8	1.12	3.1	3.8	38.9	17.4	64.3	329	4	1
64	60	1	150	61.8	5	39	34	202	1.13	0.6	0.93	3.9	0.8	99.56	6.1	4	284	2	1
65	33	1	164	42.7	3	58	31	148	1.56	0.5	1.13	3.6	3.8	31.58	17	40.1	238	4	1
66	49	0	172.4	93.3	4	42	29	169	0.87	0.8	1.01	4.1	2	68.44	9.6	11.4	264	1	1
67	49	1	152.1	47.2	8	21	17	205	0.75	0.6	0.97	4	0.6	46.16	4.4	7.2	154	1	1
68	64	1	155	50	3	158	54	273	1.79	0.5	1.22	4.1	3.2	19.62	15.9	8.6	328	2	3
69	42	0	170	50	3	62	35	91	3.05	0.5	0.96	2.5	1.6	43.96	8.4	9.3	168	2	2
70	62	1	152.8	74.9	4	51	74	250	0.72	0.6	1.07	3.9	2.4	82.04	6.7	7.7	307	1	1
71	52	1	159.9	63.4	5	21	14	282	0.62	0.7	0.9	4.1	2	62.78	7.2	6.4	277	0	1
72	71	1	146	54	8	29	13	256	0.68	0.6	0.91	4.7	1.2	85.16	6.5	7.5	251	2	1
73	52	1	155.8	59.6	4	42	22	237	0.86	0.6	1.02	4.6	2.6	51.52	7.6	12.7	328	1	3
74	46	1	161.7	65.5	5	56	46	487	0.73	0.6	0.91	3.8	2.2	51.08	6.2	6	216	2	1
75	20	1	166.1	90.6	4	134	115	219	1.02	0.6	1.06	3.8	2.2	84.98	7.3	12.6	295	2	1
76	64	1	154.4	57.3	5	35	10	144	1.8	0.8	1.06	4.2	1.6	53.3	8.6	14.9	219	2	1
77	50	0	159.6	74.5	1	80	142	184	0.81	0.9	0.92	4	2.6	73.64	6	8.4	308	1	2
78	65	1	147	89.2	4	23	6	198	0.4	0.7	0.96	3.8	2.4	32.64		4.6	259	1	1
79	21	1	166.8	61.1	8	62	161	263	1.64	0.6	1.06	3.7	0.6	97.42	6.4	8.5	213	1	1
80	37	0	176	80	3	96	56	192	1.24	0.6	1.1	3.7	3.2	67.66		14.7	273	3	3
81	64	1	154.7	64.7	1	48	45	240	0.59	0.8	1.02	3.7	1.2	81.6	5.2	5.1	205	1	1
82	43	1	164.2	88.9	4	20	5	301	0.44	0.7	0.89	3.8	1.4	83.1		3.4	280	0	1
83	65	0	173	61	3	61	45	337	0.71	0.6	0.86	3.4	1.2	91.64	5.5	6.1	257	1	3
84	58	1	167.7	78.9	4	188	79	140	0.89	0.6	1.04	4.2	2.4	82.24	6.4	9.4	282	2	2
85	42	0	163.1	50.6	5	52	12	128	1.18	0.5	1.06	4.1	3.2	41.02	13.5	57.6	300	4	1
86	48	0	171.1	57	1	30	29	225	0.67	1	1	4.2	2	52.46	6.3	7.4	211	2	1
87	58	0	160.3	63.9	8	218	90	219	4.2	0.9	0.89	3.4	1.6	62.14	6.9	7.9	256	2	1
88	58	1	156.7	52.5	4	66	23	178	0.7	0.7	0.95	4.3	3.4	24.64	9.4	12.5	310	3	3
89	38	1	166.6	49.9	3	54	11	153	1.12	0.5	1.21	3.6	3	41.02	27.5	62.3	229	4	3
90	54	1	160	72	5	41	21	272	0.76	1.2	1.1	4.2	1.6	72.5	7.7	7.4	256	2	1
